# Supplementary material for: Metabolomics Reveals the Impact of Overexpression of Cytosolic Fructose-1,6-Bisphosphatase on Photosynthesis and Growth in Nannochloropsis gaditana
Source: Int J Mol Sci. 2024 Jun 20;25(12):6800. doi: 10.3390/ijms25126800 (PMC11204352; doi:10.3390/ijms25126800)
Supplement: Supplementary file 1 [file ijms-25-06800-s001.zip]

Archive with 1 entries (1 files):
- ijms-3021227-supplementary.pdf
